# Supplementary material for: SF6 Negative Ion Formation in Charge Transfer Experiments
Source: Molecules. 2024 Aug 30;29(17):4118. doi: 10.3390/molecules29174118 (PMC11397648; doi:10.3390/molecules29174118)
Supplement: Supplementary file 1 [file molecules-29-04118-s001.zip]

Archive with 1 entries (1 files):
- molecules-3155697-supplementary.pdf
